# Supplementary material for: 3D-Printed Polyamide 12/Styrene–Acrylic Copolymer–Boron Nitride (PA12/SA–BN) Composite with Macro and Micro Double Anisotropic Thermally Conductive Structures
Source: Polymers (Basel). 2023 Jun 22;15(13):2780. doi: 10.3390/polym15132780 (PMC10347135; doi:10.3390/polym15132780)
Supplement: Supplementary file 1 [file polymers-15-02780-s001.zip]

Archive with 1 entries (1 files):
- polymers-2413039-supplementary.pdf
